# Supplementary material for: Gene Expression Profile of the Cerebral Cortex of Niemann-Pick Disease Type C Mutant Mice
Source: Genes (Basel). 2025 Jul 24;16(8):865. doi: 10.3390/genes16080865 (PMC12386176; doi:10.3390/genes16080865)
Supplement: Supplementary file 1 [file genes-16-00865-s001.zip]

Archive with 2 entries (2 files):
- genes-3737733-Supplementary Figure S1.pdf
- genes-3737733-Supplementary Table S1.xlsx
