# Supplementary material for: Gene Expression Profile of the Cerebral Cortex of Niemann-Pick Disease Type C Mutant Mice
Source: Genes (Basel). 2025 Jul 24;16(8):865. doi: 10.3390/genes16080865 (PMC12386176; doi:10.3390/genes16080865)
Supplement: Supplementary file 1 [file genes-16-00865-s001.zip › genes-3737733-Supplementary Table S1.xlsx]

## Sheet: Hoja1
ID	Symbol	Name	Z-Score
M10328	-	Mouse 5.7S U4 small nuclear RNA type a	-6.08759
M18091	-	Mouse U1b-2 small nuclear RNA (uRNA)	-6.00512
U34828	Rny1	RNA, Y1 small cytoplasmic, Ro-associated	-5.9235
AF217545	Copg2as2	Coatomer protein complex, subunit gamma 2, opposite strand 2	-5.80118
AF273453	Hspb8	Heat shock protein 8	-5.79647
M10336	Rnu5g	RNA, U5G small nuclear	-5.64731
NM_029392	-		-5.4992
AK018341	B230217C12Rik	RIKEN cDNA B230217C12 gene	-5.47517
X04211	-	Mouse embryo 7S small cytoplasmic RNA.	-5.41603
AK018899	1700074G04Rik	RIKEN cDNA 1700074G04 gene	-5.40998
M32071	Rarg	retinoic acid receptor, gamma	-5.34932
U85993	Bbs9	Bardet-Biedl syndrome 9	-5.28676
AK021285	D330022H12Rik	RIKEN cDNA D330022H12 gene	-5.12988
AK014599	Hyal4	hyaluronoglucosaminidase 4	-5.09525
K03466	Tuba4a	tubulin, alpha 4A	-4.92753
AK010729	Sult6b1	sulfotransferase family, cytosolic, 6B, member 1	-4.79842
AK017563	5730415C11Rik	RIKEN cDNA 5730415C11 gene	-4.73326
AK020709	A230103L15Rik	RIKEN cDNA A230103L15 gene	-4.66536
BC008232	Lrrc58	leucine rich repeat containing 58	-4.58027
AK006390	1700026J14Rik	RIKEN cDNA 1700026J14 gene	-4.57161
AY005469	Sult1c2	sulfotransferase family, cytosolic, 1C, member 2	-4.44564
NM_009996	Cyp24a1	cytochrome P450, family 24, subfamily a, polypeptide 1	-4.42743
AK014261	Snorc	secondary ossification center associated regulator of chondrocyte maturation	-4.3908
X07968	Xlr	X-linked lymphocyte-regulated	-4.38673
AK018252	6330575P09Rik	RIKEN cDNA 6330575P09 gene	-4.3734
AK020826	A930007I19Rik	RIKEN cDNA A930007I19 gene	-4.37134
NM_018740	Rai12	elongator acetyltransferase complex subunit 5	-4.28179
AB063319	Rian	RNA imprinted and accumulated in nucleus	-4.27861
NM_009329	Zfp354a	zinc finger protein 354A	-4.2674
NM_011037	Pax2	paired box 2	-4.2634
U34827	Rny3	RNA, Y3 small cytoplasmic (associated with Ro protein)	-4.25367
Z78145	Mast4	microtubule associated serine/threonine kinase family member 4	-4.16774
AJ290947	Usmg5	ATP synthase membrane subunit DAPIT	-4.12143
NM_019403	Rnf5	ring finger protein 5	-4.03779
X66653	-	M.musculus rearranged mRNA for immunoglobulin heavy chain (V region)	-3.98721
NM_019920	Mapksp1	late endosomal/lysosomal adaptor, MAPK and MTOR activator 3	-3.97208
AK010922	Asl	argininosuccinate lyase	-3.96067
AK015549	4930471E19Rik	RIKEN cDNA 4930471E19 gene	-3.89928
NM_009008	Rac2	Rac family small GTPase 2	-3.88076
AF330197	Rnf111	ring finger 111	-3.85503
AK017646	5730448F11Rik	RIKEN cDNA 5730448F11 gene	-3.83435
NM_010285	Ghrh	growth hormone releasing hormone	-3.83152
AK010847	Blvra	biliverdin reductase A	-3.81442
M10329	Rnu6	U6 small nuclear RNA	-3.79042
NM_008122	Gjc1	gap junction protein, gamma 1	-3.70788
AK006487	Tex30	testis expressed 30	-3.69324
AK006942	1700072O05Rik	RIKEN cDNA 1700072O05 gene	-3.67257
BC012521	Trmt5	TRM5 tRNA methyltransferase 5	-3.6681
NM_013678	Surf2	surfeit gene 2	-3.65709
U25109	-	Mus musculus anti-Pseudomonas aeruginosa outer core oligosaccharide of lipopolysaccharide, Ig light chain variable region mRNA, partial cds	-3.64852
L14551	-	Mus musculus Ig rearranged heavy chain V-region CC46 mRNA, 5'' end.	-3.62931
NM_013720	Mga	MAX gene associated	-3.62174
AK014489	Zdhhc1	zinc finger, DHHC domain containing 1	-3.6169
AK005472	Rassf6	Ras association (RalGDS/AF-6) domain family member 6	-3.61157
NM_026099	Tex43	testis expressed 43	-3.58572
AK012674	Ptpmt1	protein tyrosine phosphatase, mitochondrial 1	-3.49997
AK010469	Paox	polyamine oxidase (exo-N4-amino)	-3.45261
M19904	-	Mouse Ig rearranged gamma-chain mRNA, clone AN12g	-3.44753
NM_031385	Tex18	testis expressed gene 18	-3.44631
AK014664	Zfp626	zinc finger protein 626	-3.43666
AK006278	1700023H06Rik	RIKEN cDNA 1700023H06 gene	-3.39475
AK007851	Lrrc8e	leucine rich repeat containing 8 family, member E	-3.37247
NM_025389	Anapc11	anaphase promoting complex subunit 11	-3.37082
AK007639	Snord13	small nucleolar RNA, C/D box 13	-3.3585
AK014224	3110056K07Rik	RIKEN cDNA 3110056K07 gene	-3.34666
NM_009175	St6gal1	beta galactoside alpha 2,6 sialyltransferase 1	-3.32572
NM_010564	Inha	inhibin alpha	-3.315
AK006250	1700022N22Rik	RIKEN cDNA 1700022N22 gene	-3.31347
AK014752	4833422M21Rik	RIKEN cDNA 4833422M21 gene	-3.3106
AK010766	Mtif2	mitochondrial translational initiation factor 2	-3.29977
X80424	Foxred1	FAD-dependent oxidoreductase domain containing 1	-3.2821
X04405	Mb	myoglobin	-3.26732
AF015203	-	Mus musculus mAb316 IgG1/k VHDJ region mRNA, partial cds	-3.26157
AK013816	2900084C01Rik	RIKEN cDNA 2900084C01 gene	-3.25273
AK015892	4930525D18Rik	RIKEN cDNA 4930525D18 gene	-3.24939
M20755	Zfp11	zinc finger protein 11	-3.23436
AF412297	Ghitm	growth hormone inducible transmembrane protein	-3.23214
AK021219	C330022C24Rik	RIKEN cDNA C330022C24 gene	-3.22523
NM_024432	Ubxn6	UBX domain protein 6	-3.22271
NM_019439	Gabbr1	gamma-aminobutyric acid (GABA) B receptor, 1	-3.21924
AK013086	Zfp397	zinc finger protein 397	-3.21895
AK020190	7630403G23Rik	RIKEN cDNA 7630403G23 gene	-3.18947
AK020466	9430052A13Rik	RIKEN cDNA 9430052A13 gene	-3.175
AK008781	-		-3.17451
AK016831	4933416E14Rik	RIKEN cDNA 4933416E14 gene	-3.17353
NM_008439	Khk	ketohexokinase	-3.15377
NM_011670	Uchl1	ubiquitin carboxy-terminal hydrolase L1	-3.14538
AK018239	6330563C09Rik	RIKEN cDNA 6330563C09 gene	-3.14125
AK014196	Tmem178	transmembrane protein 178	-3.14085
BC009151	Pdia5	protein disulfide isomerase associated 5	-3.13734
NM_013690	Tek	TEK receptor tyrosine kinase	-3.1325
NM_026438	Ppa1	pyrophosphatase (inorganic) 1	-3.12445
AK006889	1700065D16Rik	RIKEN cDNA 1700065D16 gene	-3.12317
AK018753	mt-Nd1	mitochondrially encoded NADH dehydrogenase 1	-3.11922
AK004064	Dysfip1	protein phosphatase 1, regulatory subunit 27	-3.10476
BC005536	Lgalsl	lectin, galactoside binding-like	-3.10303
AK002995	0710005I21Rik	RIKEN cDNA 0710005I21 gene	-3.10272
M18589	Klk1b11	kallikrein 1-related peptidase b11	-3.10128
AF050427	-	Mus musculus clone Vb10S3WK T cell receptor beta chain CDR3 mRNA, partial cds.	-3.09877
AK013651	2900045O20Rik	RIKEN cDNA 2900045O20 gene	-3.09679
NM_009169	Shfm1	SEM1, 26S proteasome complex subunit	-3.09521
NM_009555	Zfp40	zinc finger protein 40	-3.07581
AK012317	Snapc1	small nuclear RNA activating complex, polypeptide 1	-3.07005
NM_017406	Atf6b	activating transcription factor 6 beta	-3.04521
AK011438	Fbxo45	F-box protein 45	-3.04371
AK013666	Cmtm5	CKLF-like MARVEL transmembrane domain containing 5	-3.02962
U26228	-	Mus musculus clone pGN1-24 satellite RNA sequence.	-3.0211
NM_008218	Hba-a1	hemoglobin alpha, adult chain 1	-3.01227
NM_016660	Hmga1	high mobility group AT-hook 1	-3.00861
L29084	Sox16	SRY (sex determining region Y)-box 16	-3.00609
BC006045	Plekhh1	pleckstrin homology domain containing, family H (with MyTH4 domain) member 1	-3.006
AK008228	Fntb	farnesyltransferase, CAAX box, beta	-3.00425
NM_008971	Twf1	twinfilin actin binding protein 1	-3.00324
AK016265	4930570G19Rik	RIKEN cDNA 4930570G19 gene	-2.99929
AK015704	4930505K13Rik	RIKEN cDNA 4930505K13 gene	-2.99665
BC005615	Cd177	CD177 antigen	-2.98895
AK017801	Bphl	biphenyl hydrolase-like (serine hydrolase, breast epithelial mucin-associated antigen)	-2.98282
NM_019494	Cxcl11	chemokine (C-X-C motif) ligand 11	-2.97929
AK014052	3110015C05Rik	RIKEN cDNA 3110015C05 gene	-2.97802
BC013537	Ascc2	activating signal cointegrator 1 complex subunit 2	4.0597
NM_019631	Tmem45a	transmembrane protein 45a	3.91676
Y17677	Ufc1	ubiquitin-fold modifier conjugating enzyme 1	3.85665
AK006946	1700074A21Rik	RIKEN cDNA 1700074A21 gene	3.79446
AK008972	Golga1	golgi autoantigen, golgin subfamily a, 1	3.75629
NM_007840	Ddx5	DEAD box helicase 5	3.66403
NM_013713	Krtap15	keratin associated protein 15	3.61976
NM_026336	2310057J18Rik	RIKEN cDNA 2310057J18 gene	3.56932
AJ297318	Gjc3	gap junction protein, gamma 3	3.52159
BC011059	Vps33b	vacuolar protein sorting 33B	3.39952
AF291500	V1rc4	vomeronasal 1 receptor, pseudogene 8	3.32739
NM_025747	4933411K20Rik	cilia and flagella associated protein 97	3.28324
AK007736	Dyrk2	dual-specificity tyrosine-(Y)-phosphorylation regulated kinase 2	3.27014
AF237622	Narg1	N(alpha)-acetyltransferase 15, NatA auxiliary subunit	3.26825
NM_009610	Actg2	actin, gamma 2, smooth muscle, enteric	3.25293
NM_008149	Gpam	glycerol-3-phosphate acyltransferase, mitochondrial	3.22898
AK006438	Eid3	EP300 interacting inhibitor of differentiation 3	3.19477
M94300	-	Mouse mRNA fragment, clone S553.	3.19367
NM_013597	Mef2a	myocyte enhancer factor 2A	3.19024
AK021158	-	Clon de RIKEN C030048G07	3.17007
NM_019960	Hspb3	heat shock protein 3	3.14924
NM_007489	Arntl	aryl hydrocarbon receptor nuclear translocator-like	3.13279
NM_020018	Magea5	MAGE family member A5	3.10917
AK011291	Faap20	Fanconi anemia core complex associated protein 20	3.08587
L16820	-	Mus musculus Ig rearranged H-chain gene V11-DQ52-N-J4 region.	3.04128
NM_008261	Hnf4a	hepatic nuclear factor 4, alpha	3.02203
NM_011582	Thbs4	thrombospondin 4	3.01429
NM_008536	Tm4sf1	transmembrane 4 superfamily member 1	2.9966
BF141398	Abcd1	ATP-binding cassette, sub-family D (ALD), member 1	2.99227
AK015219		RIKEN cDNA 4930428E07 gene	2.95606
